# Supplementary material for: Controlled Drug Delivery Device for Cornea Treatment and Novel Method for Its Testing
Source: Pharmaceuticals (Basel). 2023 Mar 28;16(4):505. doi: 10.3390/ph16040505 (PMC10143253; doi:10.3390/ph16040505)
Supplement: Supplementary file 1 [file pharmaceuticals-16-00505-s001.zip]

Archive with 1 entries (1 files):
- pharmaceuticals-2166719-supplementary.pdf
